# Supplementary material for: Host Immunity Influences the Composition of Murine Gut Microbiota
Source: Front Immunol. 2022 Mar 15;13:828016. doi: 10.3389/fimmu.2022.828016 (PMC8965567; doi:10.3389/fimmu.2022.828016)
Supplement: Supplementary file 1 [file DataSheet_1.zip]

Archive with 1 entries (1 files):
- Data Sheet 1/Supplementary Information.docx
